# Supplementary material for: Licensing of Orphan Medicinal Products—Use of Real-World Data and Other External Data on Efficacy Aspects in Marketing Authorization Applications Concluded at the European Medicines Agency Between 2019 and 2021
Source: Front Pharmacol. 2022 Aug 11;13:920336. doi: 10.3389/fphar.2022.920336 (PMC9413272; doi:10.3389/fphar.2022.920336)
Supplement: Supplementary file 2 [file Table1.XLSX]

## Sheet: final-result-table
Subset	# of EPARs	SCD in # of EPAR	%SCD	ETD in # of EPAR	%ETD	SCD+ETD in # of EPAR	%SCD+ETD	no external data in # of EPAR	%no external data	"real world" post-MA in # of EPAR	%	# of OMAR (MA with SB)	SCD in # of OMAR	%SCD	ETD in # of OMAR	%ETD	SCD+ETD in # of OMAR	%SCD+ETD	no external data in # of OMAR	%no external data
All analysed	72	24	33.3333	4	5.55556	18	25	26	36.1111	19	31.6667	46	3	6.52174	13	28.2609	7	15.2174	23	50
All MA	60	20	33.3333	4	6.66667	14	23.3333	22	36.6667
MAA withdrawn	9	4	44.4444	0	0	3	33.3333	2	22.2222	NA	NA	NA
MA refused	3	0	0	0	0	1	33.3333	2	66.6667	NA	NA	NA
All MA
2019	12	5	41.6667	0	0	2	16.6667	5	41.6667	3	25	10	0	0	0	0	1	10	9	90
2020	23	7	30.4348	2	8.69565	5	21.7391	9	39.1304	9	39.1304	20	1	5	5	25	5	25	9	45
2021	25	8	32	2	8	7	28	8	32	7	28	16	2	12.5	8	50	1	6.25	5	31.25
Full MA	39	13	33.3333	2	5.12821	5	12.8205	19	48.7179	7	17.9487	32	3	9.375	7	21.875	3	9.375	19	59.375
CMA	17	5	29.4118	2	11.7647	8	47.0588	2	11.7647	8	47.0588	12	0	0	5	41.6667	4	33.3333	3	25
EXC	4	2	50	0	0	1	25	1	25	4	100	2	0	0	1	50	0	0	1	50
Prevalence <1	31	15	48.3871	1	3.22581	6	19.3548	9	29.0323	14	45.1613	22	1	4.54545	6	27.2727	4	18.1818	11	50
Prevalence 1-<3	14	2	14.2857	0	0	3	21.4286	9	64.2857	1	7.14286	12	1	8.33333	2	16.6667	0	0	9	75
Prevalence >=3	15	3	20	3	20	5	33.3333	4	26.6667	4	26.6667	12	1	8.33333	5	41.6667	3	25	3	25
New Active substance	51	15	29.4118	4	7.84314	12	23.5294	20	39.2157	19	37.2549	37	1	2.7027	13	35.1351	5	13.5135	18	48.6486
Known active substance	9	5	55.5556	0	0	2	22.2222	2	22.2222	0	0	9	2	22.2222	0	0	2	22.2222	5	55.5556
Pivotal study SAT	24	10	41.6667	1	4.16667	9	37.5	4	16.6667	13	54.1667	16	0	0	5	31.25	4	25	7	43.75
Pivotal study RCT	34	10	29.4118	2	5.88235	4	11.7647	18	52.9412	6	17.6471	28	3	10.7143	6	21.4286	3	10.7143	16	57.1429
Pivotal studies RCT+SAT	2	0	0	1	50	1	50	0	0	1	50	2	0	0	2	100	0	0	0	0
OD without SB	13	9	69.2308	0	0	2	15.3846	2	15.3846	6	46.1538	NA
OD with SB	47	11	23.4043	4	8.51064	12	25.5319	20	42.5532	13	27.6596	46	3	6.52174	13	28.2609	7	15.2174	23	50
OD maintained at MA	46	17	36.9565	2	4.34783	13	28.2609	14	30.4348	16	34.7826	33	2	6.06061	10	30.303	7	21.2121	14	42.4242
OD withdrawn at MA	14	3	21.4286	2	14.2857	1	7.14286	8	57.1429	3	21.4286	13	1	7.69231	3	23.0769	0	0	9	69.2308
ATC A	8	0	0	0	0	5	62.5	3	37.5	3	37.5	4	0	0	0	0	0	0	4	100
ATC B	7	1	14.2857	0	0	1	14.2857	5	71.4286	2	28.5714	7	1	14.2857	0	0	0	0	6	85.7143
ATC C,P,R	3	0	0	0	0	2	66.6667	1	33.3333	0	0	2	0	0	1	50	0	0	1	50
ATC H	3	2	66.6667	0	0	0	0	1	33.3333	0	0	3	2	66.6667	0	0	1	33.3333	0	0
ATC J	4	1	25	0	0	1	25	2	50	2	50	3	0	0	1	33.3333	0	0	2	66.6667
ATC L	27	3	11.1111	4	14.8148	9	33.3333	10	37.037	8	29.6296	22	0	0	9	40.9091	5	22.7273	8	36.3636
ATC M	3	2	66.6667	0	0	1	33.3333	0	0	2	66.6667	2	0	0	2	100	0	0	0	0
ATC N	5	5	100	0	0	0	0	0	0	2	40	3	0	0	0	0	1	33.3333	2	66.6667
